# Supplementary material for: Mid-Infrared Spectroscopy as a New Tool for Ruling Out Spontaneous Bacterial Peritonitis: A Proof-of-Concept Study
Source: Biomedicines. 2023 Mar 9;11(3):838. doi: 10.3390/biomedicines11030838 (PMC10045833; doi:10.3390/biomedicines11030838)
Supplement: Supplementary file 1 [file biomedicines-11-00838-s001.zip]

Archive with 1 entries (1 files):
- biomedicines-2205702-supplementary.pdf
